# Supplementary material for: Prophylactically Feeding Manganese to Drosophila Confers Sex-Specific Protection from Acute Ionizing Radiation Independent of MnSOD2 Levels
Source: Antioxidants (Basel). 2025 Jan 23;14(2):134. doi: 10.3390/antiox14020134 (PMC11851552; doi:10.3390/antiox14020134)
Supplement: Supplementary file 1 [file antioxidants-14-00134-s001.zip]

Archive with 1 entries (1 files):
- antioxidants-3390288-supplementary.pdf
